# Supplementary material for: Thermal Conductivity of GaAs Nanowire Arrays Measured by the 3ω Method
Source: Nanomaterials (Basel). 2022 Apr 10;12(8):1288. doi: 10.3390/nano12081288 (PMC9026786; doi:10.3390/nano12081288)
Supplement: Supplementary file 1 [file nanomaterials-12-01288-s001.zip]

Archive with 1 entries (1 files):
- nanomaterials-1673058-supplementary.pdf
